# Supplementary material for: The New Serum-Free OptiPASS® Medium in Cold and Oxygen-Free Conditions: An Innovative Conservation Method for the Preservation of MDA-MB-231 Triple Negative Breast Cancer Spheroids
Source: Cancers (Basel). 2021 Apr 18;13(8):1945. doi: 10.3390/cancers13081945 (PMC8073891; doi:10.3390/cancers13081945)
Supplement: Supplementary file 1 [file cancers-13-01945-s001.zip]

Archive with 1 entries (1 files):
- cancers-1178939-supplementary.pdf
